# Supplementary material for: A curated transcriptome dataset collection to investigate the immunobiology of HIV infection
Source: F1000Res. 2016 Mar 11;5:327. [Version 1] doi: 10.12688/f1000research.8204.1 (PMC4838008; doi:10.12688/f1000research.8204.1)
Supplement: Raw data for Figure 1 [file f1000research-5-8824-s0000.tgz]

Archive with 1 entries (1 files):
- 77466719-57fb-4d43-a76c-81d879890e57_Figure_1.csv
